# Supplementary material for: Genomic epidemiology and molecular characterization of Streptococcus pyogenes isolates from pediatric infections in Beijing, China
Source: Microbiol Spectr. 2026 May 22;14(7):e03914-25. doi: 10.1128/spectrum.03914-25 (PMC13340243; doi:10.1128/spectrum.03914-25)
Supplement: Tables S1 and S2 — Table S1: The detailed information of the 176 GAS isolates in this study. Table S2: The public genome of the emm12 isolates used in this study. [file spectrum.03914-25-s0001.xlsx]

## Sheet: Table S1
Table S1. The detail information of the 176 GAS isolates in this study.
Strain	MLST	Emm_type	Year	Sex (1=male, 2=female)	Years	Respiratory symptoms	Rash	Number of contigs	N50	Accession number
GAS001	36	EMM12.0	2025	2	10	1		74	98350	SAMC7148512
GAS002	36	EMM12.0	2025	2	8	1		57	99659	SAMC7148513
GAS003	36	EMM12.0	2025	1	8	1		66	99659	SAMC7148514
GAS004	36	EMM12.0	2025	1	3	1		59	99659	SAMC7148515
GAS005	36	EMM12.0	2025	2	6		1	51	99659	SAMC7148516
GAS006	36	EMM12.0	2025	1	8	1		67	99659	SAMC7148517
GAS007	36	EMM12.0	2025	1	7	1		59	99659	SAMC7148518
GAS008	36	EMM12.101	2025	1	6	1		74	99659	SAMC7148519
GAS009	36	EMM12.0	2025	2	8	1		68	99659	SAMC7148520
GAS010	36	EMM12.0	2025	2	9	1		63	99659	SAMC7148521
GAS011	36	EMM12.7	2025	1	4	1		60	99557	SAMC7148522
GAS012	36	EMM12.0	2025	1	7	1		67	98545	SAMC7148523
GAS013	36	EMM12.0	2025	1	8		1	52	99659	SAMC7148524
GAS014	36	EMM12.19	2025	1	6	1		42	99659	SAMC7148525
GAS015	1274	EMM1.0	2025	2	8		1	46	131750	SAMC7148526
GAS016	1274	EMM1.0	2025	2	9		1	73	75510	SAMC7148527
GAS017	36	EMM12.0	2025	1	8			47	99659	SAMC7148528
GAS018	36	EMM12.0	2025	1	5	1		61	99658	SAMC7148529
GAS019	1274	EMM1.0	2025	1	8	1		55	122794	SAMC7148530
GAS020	1274	EMM1.0	2025	1	6		1	57	97803	SAMC7148531
GAS021	1274	EMM1.0	2025	2	11	1		55	122894	SAMC7148532
GAS022	36	EMM12.11	2025	1	4	1	1	63	99659	SAMC7148533
GAS023	36	EMM12.0	2025	1	8	1	1	53	99659	SAMC7148534
GAS024	1274	EMM1.0	2025	1	6	1		59	122906	SAMC7148535
GAS025	36	EMM12.0	2025	2	5	1		65	99659	SAMC7148536
GAS026	36	EMM12.0	2025	1	11	1		76	99150	SAMC7148537
GAS027	36	EMM12.7	2025	1	8	1		60	99557	SAMC7148538
GAS028	36	EMM12.0	2025	1	5	1		74	99659	SAMC7148539
GAS029	36	EMM12.0	2025	1	5	1		52	98236	SAMC7148540
GAS030	1274	EMM1.25	2025	2	8			59	122700	SAMC7148541
GAS031	36	EMM12.0	2025	2	5	1	1	74	98171	SAMC7148542
GAS032	36	EMM12.0	2025	2	8	1		62	99659	SAMC7148543
GAS033	36	EMM12.0	2025	1	7	1		66	99659	SAMC7148544
GAS034	28	EMM1.0	2025	2	6			48	102098	SAMC7148545
GAS035	36	EMM12.0	2025	1	5	1		45	148568	SAMC7148546
GAS036	36	EMM12.0	2025	2	9	1		63	99659	SAMC7148547
GAS037	1274	EMM1.0	2025	1	5	1		61	99815	SAMC7148548
GAS038	1274	EMM1.0	2025	1	9	1		53	122806	SAMC7148549
GAS039	36	EMM12.0	2025	1	8	1		73	99659	SAMC7148550
GAS040	1274	EMM1.0	2025	1	5	1		63	99815	SAMC7148551
GAS041	36	EMM12.0	2025	1	4	1	1	54	99659	SAMC7148552
GAS042	36	EMM12.0	2025	1	8		1	68	99659	SAMC7148553
GAS043	36	EMM12.19	2025	1	7	1		60	99839	SAMC7148554
GAS044	36	EMM12.11	2025	1	10	1		49	99659	SAMC7148555
GAS045	36	EMM12.11	2025	2	7	1		59	99659	SAMC7148556
GAS046	36	EMM12.0	2025	1	6		1	68	99659	SAMC7148557
GAS047	36	EMM12.0	2025	2	8	1		68	99659	SAMC7148558
GAS048	36	EMM12.57	2025	1	9	1		53	162824	SAMC7148559
GAS049	36	EMM12.0	2025	1	6		1	69	98545	SAMC7148560
GAS050	1274	EMM1.0	2025	2	5		1	54	123040	SAMC7148561
GAS051	36	EMM12.0	2025	2	4			52	148568	SAMC7148562
GAS052	1274	EMM1.0	2025	1	6	1		54	122794	SAMC7148563
GAS053	1274	EMM1.0	2025	1	5	1		56	122764	SAMC7148564
GAS054	1274	EMM1.0	2025	1	5	1	1	64	99862	SAMC7148565
GAS055	36	EMM12.0	2025	1	5	1	1	54	99659	SAMC7148566
GAS056	1274	EMM1.0	2025	1	7		1	55	101296	SAMC7148567
GAS057	36	EMM12.0	2025	1	8	1		64	99659	SAMC7148568
GAS058	36	EMM12.40	2025	1	10	1		47	99659	SAMC7148569
GAS059	36	EMM12.0	2025	1	8		1	81	148922	SAMC7148570
GAS060	36	EMM12.0	2025	1	7	1		86	98241	SAMC7148571
GAS061	1274	EMM1.25	2025	1	8		1	56	122950	SAMC7148572
GAS062	36	EMM12.40	2025	1	5	1	1	59	99659	SAMC7148573
GAS063	36	EMM12.0	2025	2	9	1		62	99659	SAMC7148574
GAS064	1274	EMM1.0	2025	1	3	1	1	52	122924	SAMC7148575
GAS065	1274	EMM1.0	2025	1	10	1		61	122737	SAMC7148576
GAS066	36	EMM12.1	2025	1	9	1		66	99659	SAMC7148577
GAS067	36	EMM12.0	2025	1	5	1	1	57	99611	SAMC7148578
GAS068	36	EMM12.0	2024	1	4		1	68	99659	SAMC7148579
GAS069	36	EMM12.0	2024	2	4		1	55	99659	SAMC7148580
GAS070	36	EMM12.0	2024	1	6		1	64	102132	SAMC7148581
GAS071	36	EMM12.67	2024	1	8		1	64	99659	SAMC7148582
GAS072	36	EMM12.0	2024	1	6		1	51	99659	SAMC7148583
GAS073	36	EMM12.19	2024	1	9	1		64	99659	SAMC7148584
GAS074	36	EMM12.0	2024	1	5	1		59	99659	SAMC7148585
GAS075	36	EMM12.0	2024	1	5	1		54	263330	SAMC7148586
GAS076	36	EMM12.0	2024	2	9		1	69	99659	SAMC7148587
GAS077	36	EMM12.69	2024	1	8		1	63	99659	SAMC7148588
GAS078	1274	EMM1.0	2024	1	7		1	55	158115	SAMC7148589
GAS079	36	EMM12.0	2024	1	6		1	50	99557	SAMC7148590
GAS080	36	EMM12.0	2024	1	8		1	68	99658	SAMC7148591
GAS081	36	EMM12.0	2024	1	6	1	1	51	99659	SAMC7148592
GAS082	1274	EMM1.0	2024	2	14	1		61	122924	SAMC7148593
GAS083	36	EMM12.66	2024	1	7		1	66	99659	SAMC7148594
GAS084	36	EMM12.67	2024	2	5		1	59	99659	SAMC7148595
GAS085	36	EMM12.0	2024	2	7		1	52	122463	SAMC7148596
GAS086	36	EMM12.0	2024	1	6	1		58	99659	SAMC7148597
GAS087	36	EMM12.0	2024	1	8		1	63	99659	SAMC7148598
GAS088	36	EMM12.0	2024	1	8	1		63	99659	SAMC7148599
GAS089	1274	EMM1.0	2024	2	3		1	55	122924	SAMC7148600
GAS090	36	EMM12.0	2024	1	6	1		48	99659	SAMC7148601
GAS091	36	EMM12.0	2024	1	4		1	73	99659	SAMC7148602
GAS092	28	EMM1.0	2024	2	7	1		66	123004	SAMC7148603
GAS093	36	EMM12.0	2024	1	7	1		56	99659	SAMC7148604
GAS094	36	EMM12.0	2024	2	10		1	65	99659	SAMC7148605
GAS095	36	EMM12.0	2024	2	8		1	59	99659	SAMC7148606
GAS096	36	EMM12.0	2024	1	7		1	64	148568	SAMC7148607
GAS097	36	EMM12.0	2024	1	7		1	68	99659	SAMC7148608
GAS098	36	EMM12.0	2024	1	6		1	58	98516	SAMC7148609
GAS099	36	EMM12.5	2024	1	6		1	59	99659	SAMC7148610
GAS100	36	EMM12.0	2024	1	15		1	81	98426	SAMC7148611
GAS101	1274	EMM1.25	2024	2	6	1		51	122824	SAMC7148612
GAS102	1274	EMM1.0	2024	2	7		1	54	122824	SAMC7148613
GAS103	36	EMM12.19	2024	2	7	1		53	99659	SAMC7148614
GAS104	36	EMM12.7	2024	2	8		1	49	99659	SAMC7148615
GAS105	36	EMM12.106	2024	2	8		1	74	99659	SAMC7148616
GAS106	36	EMM12.0	2025	1	12	1		64	99659	SAMC7148617
GAS107	1274	EMM1.0	2025	1	8	1		57	122894	SAMC7148618
GAS108	36	EMM12.0	2025	2	7			59	99659	SAMC7148619
GAS109	36	EMM12.0	2025	1	5		1	68	99659	SAMC7148620
GAS110	36	EMM12.0	2025	1	6	1		74	101199	SAMC7148621
GAS111	1274	EMM1.0	2025	1	8		1	69	169466	SAMC7148622
GAS112	1274	EMM1.0	2025	1	8	1		58	122904	SAMC7148623
GAS113	1274	EMM1.0	2025	2	6	1		63	122906	SAMC7148624
GAS114	36	EMM12.0	2025	1	6	1		71	99659	SAMC7148625
GAS115	36	EMM12.0	2025	2	8		1	49	99659	SAMC7148626
GAS116	1274	EMM1.0	2025	2	10	1		58	122795	SAMC7148627
GAS117	1274	EMM1.0	2025	2	5	1		65	99855	SAMC7148628
GAS118	36	EMM12.66	2025	1	8	1		54	99659	SAMC7148629
GAS119	36	EMM12.0	2025	1	6	1		50	99659	SAMC7148630
GAS120	36	EMM12.0	2025	1	10	1		63	98270	SAMC7148631
GAS121	36	EMM12.0	2025	1	11	1		54	99653	SAMC7148632
GAS122	36	EMM12.87	2025	1	6	1	1	72	99658	SAMC7148633
GAS123	36	EMM12.0	2025	2	7	1		60	99839	SAMC7148634
GAS124	36	EMM12.0	2025	1	11	1		53	99653	SAMC7148635
GAS125	36	EMM12.2	2025	2	8	1		61	98270	SAMC7148636
GAS126	36	EMM12.0	2025	1	8			67	99659	SAMC7148637
GAS127	36	EMM12.40	2025	1	10	1		66	99659	SAMC7148638
GAS128	36	EMM12.0	2025	2	7			72	99839	SAMC7148639
GAS129	28	EMM1.0	2025	2	12		1	68	115620	SAMC7148640
GAS130	36	EMM12.0	2025	2	10		1	70	99611	SAMC7148641
GAS131	36	EMM12.0	2025	1	6	1		55	99659	SAMC7148642
GAS132	28	EMM1.0	2025	2	8	1		39	122911	SAMC7148643
GAS133	1274	EMM1.0	2025	1	9	1		60	100272	SAMC7148644
GAS134	1274	EMM1.0	2025	2	6	1		55	122794	SAMC7148645
GAS135	36	EMM12.0	2025	2	7		1	77	99659	SAMC7148646
GAS136	36	EMM12.0	2025	2	10	1		86	99659	SAMC7148647
GAS137	36	EMM12.67	2025	2	6	1		56	99658	SAMC7148648
GAS138	36	EMM12.0	2025	2	5	1	1	53	148568	SAMC7148649
GAS139	36	EMM12.0	2025	1	9		1	56	99659	SAMC7148650
GAS140	36	EMM12.40	2025	2	9		1	58	99655	SAMC7148651
GAS141	36	EMM12.0	2025	1	8	1		63	99659	SAMC7148652
GAS142	36	EMM12.0	2025	1	9		1	67	99659	SAMC7148653
GAS143	36	EMM12.21	2025	1	4	1		57	99611	SAMC7148654
GAS144	36	EMM12.0	2025	1	6	1		75	99659	SAMC7148655
GAS145	36	EMM12.69	2025	1	7		1	52	99659	SAMC7148656
GAS146	36	EMM12.21	2025	2	8	1		66	99659	SAMC7148657
GAS147	36	EMM12.21	2025	1	8	1		54	99611	SAMC7148658
GAS148	36	EMM12.19	2025	2	10	1		47	99434	SAMC7148659
GAS149	36	EMM12.0	2025	2	9		1	67	99659	SAMC7148660
GAS150	36	EMM12.0	2025	1	6		1	59	99659	SAMC7148661
GAS151	36	EMM12.0	2025	1	4	1		63	99659	SAMC7148662
GAS152	1274	EMM1.0	2025	2	8		1	52	122924	SAMC7148663
GAS153	36	EMM12.0	2025	1	10	1		55	99659	SAMC7148664
GAS154	36	EMM12.0	2025	1	5		1	71	99659	SAMC7148665
GAS155	36	EMM12.0	2025	2	7	1		51	122463	SAMC7148666
GAS156	36	EMM12.0	2025	1	9		1	76	99659	SAMC7148667
GAS157	36	EMM12.0	2025	1	7	1	1	59	99611	SAMC7148668
GAS158	36	EMM12.0	2025	1	5	1		57	101199	SAMC7148669
GAS159	28	EMM1.0	2025	1	8		1	61	100132	SAMC7148670
GAS160	36	EMM12.0	2025	2	6		1	57	99659	SAMC7148671
GAS161	36	EMM12.7	2025	2	5	1		62	99659	SAMC7148672
GAS162	36	EMM12.0	2025	1	10	1		51	99661	SAMC7148673
GAS163	36	EMM12.0	2025	2	10	1		52	99661	SAMC7148674
GAS164	1274	EMM1.22	2025	1	10	1		56	122824	SAMC7148675
GAS165	36	EMM12.19	2025	2	4			50	99659	SAMC7148676
GAS166	36	EMM12.11	2025	1	10	1		55	99659	SAMC7148677
GAS167	36	EMM12.0	2024	1	4		1	60	99659	SAMC7148678
GAS168	36	EMM12.0	2024	1	5		1	53	99659	SAMC7148679
GAS169	36	EMM12.0	2024	1	3		1	51	99659	SAMC7148680
GAS170	36	EMM12.0	2024	1	5		1	71	99658	SAMC7148681
GAS171	1274	EMM1.0	2024	1	5		1	54	158115	SAMC7148682
GAS172	36	EMM12.0	2024	2	7		1	57	99659	SAMC7148683
GAS173	36	EMM12.0	2024	2	10		1	57	99659	SAMC7148684
GAS174	36	EMM12.0	2024	2	6	1		57	99659	SAMC7148685
GAS175	36	EMM12.0	2024	1	6		1	60	99659	SAMC7148686
GAS176	36	EMM12.32	2024	1	8	1		71	99658	SAMC7148687

## Sheet: Table S2
Table S2. The public genome of the emm12 isolates used in this study.
strain	region	Year	Accession
ERR060265	China Hong Kong	2007	ERR060265
SRR6241657	China mainland	2011	SRR6241657
ERR060266	China Hong Kong	2007	ERR060266
SRR6241662	China mainland	2011	SRR6241662
ERR060270	China Hong Kong	2009	ERR060270
ERR060261	China Hong Kong	2011	ERR060261
SRR6241652	China mainland	2011	SRR6241652
SRR6241653	China mainland	2011	SRR6241653
ERR060279	China Hong Kong	2005	ERR060279
ERR060259	China Hong Kong	2005	ERR060259
SRR6241656	China mainland	2011	SRR6241656
ERR060347	China Hong Kong	2011	ERR060347
ERR060305	China Hong Kong	2011	ERR060305
ERR060284	China Hong Kong	2008	ERR060284
ERR060283	China Hong Kong	2008	ERR060283
SRR6241641	China mainland	2011	SRR6241641
SRR6241669	China mainland	2007	SRR6241669
SRR6241627	China mainland	2004	SRR6241627
ERR060282	China Hong Kong	2008	ERR060282
ERR060262	China Hong Kong	2006	ERR060262
SRR6241663	China mainland	2011	SRR6241663
SRR6241660	China mainland	2011	SRR6241660
ERR060260	China Hong Kong	2005	ERR060260
SRR6241659	China mainland	2005	SRR6241659
SRR6241655	China mainland	2011	SRR6241655
SRR6241639	China mainland	2011	SRR6241639
SRR6241664	China mainland	2011	SRR6241664
SRR6241642	China mainland	2011	SRR6241642
ERR060306	China Hong Kong	2011	ERR060306
ERR060288	China Hong Kong	2011	ERR060288
SRR6241650	China mainland	2011	SRR6241650
SRR6241628	China mainland	2011	SRR6241628
SRR6241633	China mainland	2011	SRR6241633
HLJGAS2016	China mainland	2011	DAUJJM000000000
ERR060219	China Hong Kong	2011	ERR060219
ERR060324	China Hong Kong	2011	ERR060324
ERR060223	China Hong Kong	2011	ERR060223
HKU30	China Hong Kong	2011	GCA_900990975.1
ERR060227	China Hong Kong	2011	ERR060227
ERR060222	China Hong Kong	2011	ERR060222
ERR060311	China Hong Kong	2008	ERR060311
ERR060328	China Hong Kong	2011	ERR060328
ERR060235	China Hong Kong	2011	ERR060235
ERR060326	China Hong Kong	2011	ERR060326
ERR060224	China Hong Kong	2011	ERR060224
SRR6241638	China mainland	2011	SRR6241638
SRR6241626	China mainland	2005	SRR6241626
ERR060258	China Hong Kong	2005	ERR060258
ERR060269	China Hong Kong	2009	ERR060269
ERR060268	China Hong Kong	2009	ERR060268
SRR6241644	China mainland	2004	SRR6241644
ERR060291	China Hong Kong	2011	ERR060291
HKU383	China mainland	2011	GCA_900991025.1
ERR060333	China mainland	2011	ERR060333
SRR6241665	China mainland	2011	SRR6241665
SRR6241654	China mainland	2011	SRR6241654
ERR060233	China Hong Kong	2011	ERR060233
ERR060309	China Hong Kong	2011	ERR060309
ERR060287	China Hong Kong	2011	ERR060287
SRR6241661	China mainland	2011	SRR6241661
SRR6241643	China mainland	2011	SRR6241643
ERR060297	China Hong Kong	2011	ERR060297
ERR060303	China Hong Kong	2011	ERR060303
ERR060302	China Hong Kong	2011	ERR060302
ERR060273	China Hong Kong	2010	ERR060273
ERR060301	China Hong Kong	2011	ERR060301
ERR060335	China Hong Kong	2011	ERR060335
ERR060300	China Hong Kong	2011	ERR060300
ERR060312	China Hong Kong	2008	ERR060312
ERR060271	China Hong Kong	2010	ERR060271
ERR060229	China Hong Kong	2011	ERR060229
ERR060318	China Hong Kong	2010	ERR060318
ERR060351	China Hong Kong	2011	ERR060351
ERR060321	China Hong Kong	2010	ERR060321
ERR060319	China Hong Kong	2010	ERR060319
ERR060241	China Hong Kong	2011	ERR060241
ERR060331	China Hong Kong	2011	ERR060331
ERR060226	China Hong Kong	2011	ERR060226
ERR060339	China Hong Kong	2011	ERR060339
ERR060338	China Hong Kong	2011	ERR060338
SRR6241634	China mainland	2011	SRR6241634
SRR6241631	China mainland	2011	SRR6241631
ERR060247	China Hong Kong	2011	ERR060247
ERR060275	China Hong Kong	2010	ERR060275
ERR060332	China Hong Kong	2011	ERR060332
ERR060250	China Hong Kong	2011	ERR060250
ERR060346	China Hong Kong	2011	ERR060346
ERR060276	China Hong Kong	2010	ERR060276
ERR060232	China Hong Kong	2011	ERR060232
SRR6241658	China mainland	2005	SRR6241658
SRR6241647	China mainland	2011	SRR6241647
ERR060323	China Hong Kong	2011	ERR060323
ERR060236	China Hong Kong	2011	ERR060236
ERR060230	China Hong Kong	2011	ERR060230
ERR060317	China Hong Kong	2010	ERR060317
ERR060316	China Hong Kong	2009	ERR060316
ERR060349	China Hong Kong	2011	ERR060349
ERR060299	China Hong Kong	2011	ERR060299
ERR060304	China Hong Kong	2011	ERR060304
ERR060285	China Hong Kong	2011	ERR060285
SRR6241667	China mainland	2011	SRR6241667
ERR060242	China Hong Kong	2011	ERR060242
HKU360	China Hong Kong	2011	GCA_000772185.1
ERR060290	China Hong Kong	2011	ERR060290
ERR060240	China Hong Kong	2011	ERR060240
ERR060244	China Hong Kong	2011	ERR060244
ERR060310	China mainland	2011	ERR060310
ERR060238	China Hong Kong	2011	ERR060238
ERR060239	China Hong Kong	2011	ERR060239
ERR060228	China Hong Kong	2011	ERR060228
ERR060327	China Hong Kong	2011	ERR060327
ERR060336	China Hong Kong	2011	ERR060336
ERR060341	China Hong Kong	2011	ERR060341
ERR060337	China Hong Kong	2011	ERR060337
ERR060251	China Hong Kong	2011	ERR060251
ERR060218	China Hong Kong	2011	ERR060218
ERR060248	China Hong Kong	2011	ERR060248
ERR060243	China Hong Kong	2011	ERR060243
ERR060231	China Hong Kong	2011	ERR060231
ERR060221	China Hong Kong	2011	ERR060221
ERR060315	China mainland	2011	ERR060315
GAS367	China mainland	2024	GCA_019336105.1
GAS875	China mainland	2016	GCA_019335925.1
GAS337	China mainland	2017	GCA_019336025.1
GAS669	China mainland	2016	GCA_019335825.1
SRR6241629	China mainland	2005	SRR6241629
SRR6241630	China mainland	2005	SRR6241630
SRR6241637	China mainland	2011	SRR6241637
SRR6241640	China mainland	2011	SRR6241640
GAS1854	China mainland	2017	GCA_019335785.1
GAS306	China mainland	2017	GCA_019336135.1
GAS1843	China mainland	2017	GCA_019335885.1
GAS373	China mainland	2025	GCA_019336085.1
GAS1208	China mainland	2017	GCA_019335965.1
GAS1966	China mainland	2017	GCA_019335805.1
ERR060294	China Hong Kong	2011	ERR060294
ERR060292	China Hong Kong	2011	ERR060292
SRR6241668	China mainland	2011	SRR6241668
SRR6241651	China mainland	2011	SRR6241651
GAS424	China mainland	2018	GCA_019336065.1
SRR6241636	China mainland	2011	SRR6241636
GAS552	China mainland	2016	GCA_019335745.1
GAS335	China mainland	2017	GCA_019335985.1
ERR060245	China Hong Kong	2011	ERR060245
ERR060216	China Hong Kong	2011	ERR060216
ERR060352	China Hong Kong	2011	ERR060352
GAS744	China mainland	2016	GCA_019335645.1
ERR060252	China Hong Kong	2011	ERR060252
ERR060343	China Hong Kong	2011	ERR060343
ERR060307	China Hong Kong	2011	ERR060307
ERR060334	China Hong Kong	2011	ERR060334
ERR060217	China Hong Kong	2011	ERR060217
ERR060237	China Hong Kong	2011	ERR060237
ERR060329	China Hong Kong	2011	ERR060329
ERR060249	China Hong Kong	2011	ERR060249
ERR060274	China Hong Kong	2010	ERR060274
ERR060330	China Hong Kong	2011	ERR060330
ERR060289	China Hong Kong	2011	ERR060289
HKU16	China mainland	2011	HKU16
ERR060345	China Hong Kong	2011	ERR060345
ERR060220	China Hong Kong	2011	ERR060220
ERR060296	China Hong Kong	2011	ERR060296
ERR060298	China Hong Kong	2011	ERR060298
ERR060295	China Hong Kong	2011	ERR060295
ERR060348	China Hong Kong	2011	ERR060348
ERR060344	China Hong Kong	2011	ERR060344
ERR060353	China Hong Kong	2011	ERR060353
ERR060225	China Hong Kong	2011	ERR060225
ERR060308	China Hong Kong	2011	ERR060308
ERR060342	China Hong Kong	2011	ERR060342
ERR060293	China Hong Kong	2011	ERR060293
ERR060286	China Hong Kong	2011	ERR060286
ERR060246	China Hong Kong	2011	ERR060246
ERR060350	China Hong Kong	2011	ERR060350
ERR060325	China Hong Kong	2011	ERR060325
ERR060340	China Hong Kong	2011	ERR060340
ERR060256	China Hong Kong	2011	ERR060256
GAS390	China mainland	2013	GCA_019336045.1
GAS738	China mainland	2016	GCA_019335765.1
GAS315	China mainland	2017	GCA_019336125.1
GAS303	China mainland	2017	GCA_019335945.1
GAS1914	China mainland	2018	GCA_019335835.1
GAS318	China mainland	2017	GCA_019335995.1
GAS1858	China mainland	2018	GCA_019335895.1
SRR6241666	China mainland	2007	SRR6241666
SRR6241648	China mainland	2011	SRR6241648
SRR6241632	China mainland	2011	SRR6241632
SRR6241649	China mainland	2011	SRR6241649
SRR6241646	China mainland	2011	SRR6241646
SRR6241645	China mainland	2004	SRR6241645
GAS2000	China mainland	2018	GCA_019335845.1
